# Supplementary material for: Identification of Novel Transcribed Regions in Zebrafish (Danio rerio) Using RNA-Sequencing
Source: PLoS One. 2016 Jul 27;11(7):e0160197. doi: 10.1371/journal.pone.0160197 (PMC4962977; doi:10.1371/journal.pone.0160197)
Supplement: S1 Table — (XLSX) [file pone.0160197.s006.xlsx]

## Sheet: S1 Table
Table S1. Primers used for NTR validation
Primer_ID	Sequence
NTR51_F	CGGTGCACGTTAAATATGGA
NTR51_R	AAAATCCGAAAGGTTTCGTTC
NTR95_F	TGAGCGATATGCTTCATCCTT
NTR95_R_1	TGAATCACAGGATTCTGCTCTC
NTR95_F	TGAGCGATATGCTTCATCCTT
NTR95_R_2	GATACCCAGCGATGCAAAAT
NTR112_F	AACTCGCTTCCTGCACACTC
NTR112_R	TCATTTGAGAGCTGGCATGT
NTR159_F	TGACTTTGGCTTGAGGAACA
NTR159_R_1	CCTCGTGTCTAATGGTCACCT
NTR159_F	TGACTTTGGCTTGAGGAACA
NTR159_R_2	TCTTCCACTGTTGCATGAGAA
NTR2_qPCR_F	GGCAACCTATCTCCTTCGTC
NTR2_qPCR_R	GGACCATAACAAGCAGCACT
NTR6_qPCR_F	TGGACAGACAAGGCTCAAACA
NTR6_qPCR_R	AACCTTGCATGCCAGAAGAAC
NTR16_qPCR_F	CGAAGAGACACTCGGAGGATG
NTR16_qPCR_R	CCCTTCTTGTGCTTCATTGACA
NTR36_qPCR_F	TGGAGGAACTGGTTCATTTG
NTR36_qPCR_R	TTACCTCCGATTTCCACTCA
NTR57_qPCR_F	CACCTCATGTTCCACTTTCG
NTR57_qPCR_R	GCGTGCAGAGTTTGGTTGTA
NTR73_qPCR_F	ACTCTCGACTCGCCTCCAAC
NTR73_qPCR_R	CATGCCGACAGGACAAACTG
NTR76_qPCR_F	GCCTGATAAAGCAGCACGTA
NTR76_qPCR_R	CCCTTCTCTTCTCGAAGCAC
NTR88_qPCR_F	TTCTCTGCTGCTGTGTCCAG
NTR88_qPCR_R	GTGTGTTTTCCCAGCACTCA
NTR133_qPCR_F	CCCTTAAGAAGCAGCCTTACA
NTR133_qPCR_R	TCAGGATCTGCAGGTGAGTC
NTR151_qPCR_F	TGGAACACCAAAATATCCACA
NTR151_qPCR_R	CAGCATGCACTAGTGTTTTAAGG
