# Supplementary material for: Identification of Novel Transcribed Regions in Zebrafish (Danio rerio) Using RNA-Sequencing
Source: PLoS One. 2016 Jul 27;11(7):e0160197. doi: 10.1371/journal.pone.0160197 (PMC4962977; doi:10.1371/journal.pone.0160197)
Supplement: S2 Table — (XLSX) [file pone.0160197.s007.xlsx]

## Sheet: S2 Table 
Table S2. putative NTRs without annotation in Ensembl Genome Annotation Release 79
Chr	Start*	End*	#Reads	#Fragments	Strand	#Junction	ORF prediction**	Homologue gene***
1	560356	564700	66	16	+	2	Yes	NA
1	707457	712508	211	10	-	2	Yes	SON
1	762344	777411	935	14	-	5	Yes	NA
1	1021538	1031883	3627	10	-	5	Yes	NA
1	2093662	2121741	34	18	-	3	Yes	NA
1	5111396	5123420	1129	3	+	7	Yes	GTF3C3
1	12249636	12354312	158	2	-	3	Yes	NA
1	15413733	15422079	107	13	+	2	No	NA
1	30473519	30503744	961	60	-	5	Yes	R3HDM2
1	30512634	30537452	363	12	-	8	Yes	R3HDM2
1	35319661	35339274	45	9	+	3	No	NA
1	51577333	51594446	2298	15	-	2	Yes	NA
1	54628165	54635097	152	8	-	3	No	NA
1	54766456	54769088	58	1	-	2	No	NA
1	58424468	58431451	11	3	+	2	Yes	NA
1	59486156	59487010	214	2	+	2	Yes	NA
1	60054721	60057683	271	2	-	3	No	NA
1	60296527	60303254	186	13	-	2	No	NA
1	60334591	60348388	269	18	-	2	Yes	NA
2	7	6597	399	7	+	5	No	NA
2	43583	63617	62	10	+	2	No	NA
2	64961	73396	82	7	-	2	Yes	NA
2	214621	219441	4041	13	-	5	Yes	NA
2	1697267	1707159	1390	6	-	5	Yes	Ssx2ip (Rattus)
2	7160683	7168636	201	5	-	5	Yes	NA
2	7247882	7256921	12	6	-	2	No	NA
2	7311961	7336565	43	10	+	2	Yes	NA
2	9452513	9457753	152	6	-	5	No	NA
2	9456965	9465868	1617	15	+	5	Yes	NA
2	15129192	15195034	14	1	+	3	No	NA
2	21906509	21909596	1973	2	-	4	No	NA
2	25134495	25164990	35	9	-	3	No	NA
2	25456315	25457120	769	3	-	2	No	NA
2	31231161	31251542	57	6	+	2	No	NA
2	31262595	31276491	98	16	+	2	Yes	NA
2	31304911	31314249	23	10	+	2	Yes	NA
2	32572245	32587359	108	24	+	2	Yes	NA
2	37979513	37993564	5263	23	+	3	Yes	NA
2	40984882	40994077	61	7	-	2	No	NA
2	43909722	43923665	17	10	+	2	No	NA
2	45150542	45160989	21	8	-	2	No	NA
2	45160791	45176330	245	18	+	2	Yes	pls2 (Salmo)
2	46891047	46920492	40	3	+	2	No	NA
2	46995468	47021635	112	24	-	2	No	NA
2	48061592	48075665	1153	27	+	3	Yes	NA
2	51916247	51926785	37	6	+	2	Yes	NA
2	54710745	54765031	76	1	+	3	Yes	NA
2	59615354	59638491	82	32	-	2	Yes	NA
2	59770052	59785774	60	6	-	2	Yes	NA
3	483190	499376	91	17	-	2	Yes	NA
3	1452288	1453730	35	3	+	2	Yes	NA
3	10221794	10231927	1233	22	-	2	Yes	NA
3	13055471	13074932	4399	14	+	10	Yes	NA
3	16121303	16131112	46	3	-	4	Yes	NA
3	19866454	19879969	278	3	+	5	No	NA
3	23481516	23511100	123	7	+	4	Yes	NA
3	23767629	23808179	4204	66	-	8	Yes	NA
3	24411348	24424625	151	15	+	2	Yes	NA
3	24887086	24908183	18809	56	+	13	Yes	NA
3	25267891	25279927	18	6	-	2	No	NA
3	26008735	26014066	1268	3	+	2	No	NA
3	27445420	27506280	118	13	+	3	Yes	NA
3	32327392	32333590	37	5	-	3	No	NA
3	45865485	45873731	9	6	-	2	Yes	NA
3	53266290	53282533	981	39	+	3	Yes	NA
3	57250473	57265222	236	6	+	2	Yes	NA
3	57766437	57774028	2971	1	+	2	Yes	NA
3	57965140	57995571	167	50	+	3	Yes	NA
3	59453750	59464512	198	10	-	3	Yes	NA
3	60913080	60919410	258	7	+	3	Yes	NA
3	62995204	63014365	829	29	+	3	Yes	ZNF551
3	63217568	63232903	1306	26	-	5	No	NA
4	2259309	2265167	91	2	+	4	Yes	OSBPL8(Pongo)
4	3111184	3122505	500	3	-	3	Yes	NA
4	6689773	6722999	188	7	+	3	No	NA
4	13930584	13954529	21	2	-	2	No	NA
4	15826466	15852655	265	26	-	4	No	NA
4	20640325	20641139	3560	1	-	2	No	NA
4	20690290	20731953	20	3	+	2	No	NA
4	22083568	22141712	71	16	-	2	No	NA
4	22384549	22397950	64	10	+	2	No	NA
4	26450122	26451848	44	12	-	2	No	NA
4	29070796	29103409	428	40	+	3	Yes	NA
4	40196013	40213576	267	12	-	2	No	NA
4	42547249	42560208	58	13	-	2	No	NA
4	59062172	59092310	1638	40	+	5	Yes	NA
4	59164522	59173673	1076	15	-	2	Yes	NA
4	59233137	59242815	26	2	+	2	Yes	NA
4	61152456	61170549	1514	36	+	3	Yes	ZNF285
5	177435	190646	317	7	-	2	Yes	NA
5	464719	480390	55	16	-	2	Yes	NA
5	1407892	1411434	381	9	+	3	Yes	NA
5	2480165	2488757	101	3	-	2	Yes	GNG10
5	3169127	3195417	297	12	-	5	Yes	NA
5	3200620	3244746	1047	5	-	9	Yes	BZRAP1
5	3251522	3304232	389	9	-	7	Yes	BZRAP1
5	3407117	3468535	568	9	-	4	Yes	NA
5	4456884	4471921	5411	3	+	3	Yes	NA
5	4811460	4883952	802	2	-	4	Yes	GALGPS1
5	6275430	6405980	1822	47	-	8	Yes	MSI1
5	10349590	10361917	171	21	-	2	Yes	NA
5	12440480	12500047	478	15	-	4	No	NA
5	12617054	12669481	703	23	-	4	Yes	CABP7
5	21111974	21126129	368	15	+	2	Yes	NA
5	22468268	22546158	114	8	-	2	No	NA
5	22679144	22705168	2932	15	-	23	Yes	NA
5	24233866	24244154	110	12	+	2	Yes	NA
5	26989860	27005822	404	18	+	7	Yes	NA
5	27729893	27758811	16	8	+	2	No	NA
5	30135598	30160026	1529	57	+	2	Yes	NA
5	30891463	30933870	187	26	-	2	Yes	NA
5	31199261	31213579	29	14	+	2	No	NA
5	32731682	32760199	1865	22	+	3	Yes	ZZEF1
5	38877368	38887294	494	7	+	5	Yes	NA
5	40323921	40324460	19	3	+	2	No	NA
5	48164838	48194517	43	1	-	2	Yes	NA
5	48219042	48238294	94	5	-	4	Yes	NA
5	49497242	49531846	787	22	-	2	Yes	NA
5	51997699	52003655	56	3	-	2	Yes	NA
5	52053180	52122772	2628	11	+	15	Yes	NA
5	59506270	59553907	11843	32	-	9	Yes	NA
5	60438233	60443772	57	3	-	3	Yes	NA
5	61742376	61782718	1502	26	+	2	Yes	NA
5	62753726	62760214	133	7	+	2	Yes	NA
5	64014468	64114306	326	12	+	3	Yes	NA
5	64800969	64826108	90	12	+	2	Yes	Rasl10b
5	64910430	64920766	56	17	+	4	Yes	NA
5	65354794	65380900	619	13	-	7	Yes	SPATA22
5	66599699	66603072	122	9	-	2	Yes	NA
5	66714900	66740644	1959	9	+	14	Yes	CNTRL
5	66745993	66777949	181	23	+	12	Yes	CNTRL
5	66788196	66801688	167	17	-	4	Yes	NA
5	68529036	68554724	401	22	-	9	Yes	NA
5	68943083	68957808	29	19	-	2	Yes	NA
5	71304316	71357844	2751	16	-	24	Yes	KIF1C
5	71911568	71923767	143	6	-	6	Yes	ANK1
5	71981328	71992305	129	10	+	3	Yes	SLC25A45
5	72228774	72290219	493	13	-	5	Yes	NA
5	72515824	72520188	17	3	+	2	No	GTF2H3
5	73940903	73943883	160	3	+	2	No	NA
5	74969612	74979596	46	24	+	2	Yes	Nacc2(Macaca)
5	75112177	75161363	3744	56	-	19	Yes	PRRC2B
6	16860	20962	788	6	+	5	Yes	NA
6	341074	368822	975	16	+	8	Yes	CACNA1G
6	2651623	2675534	438	4	-	2	Yes	NA
6	4099801	4107075	234	2	+	4	Yes	NA
6	8334824	8368878	127	20	-	4	Yes	KALRN
6	8378300	8397973	79	11	-	3	Yes	NA
6	9682809	9696650	81	15	+	3	Yes	NA
6	12228349	12238715	143	10	+	5	Yes	NA
6	13098417	13105944	1751	14	-	2	Yes	NA
6	33857025	33876719	136	2	+	3	No	NA
6	34086924	34107917	85	9	-	2	No	NA
6	35425230	35438221	174	6	-	2	No	NA
6	43025348	43045695	6	3	-	2	No	NA
6	47336421	47413477	88	1	-	3	No	NA
6	49434425	49444789	653	9	+	2	Yes	NA
6	54121395	54141521	104	42	+	2	Yes	NA
6	56905563	57072646	141	2	-	3	Yes	NA
6	58664365	58672163	4	2	+	2	No	NA
6	59652422	59664875	28	11	+	4	Yes	NA
6	59879110	59902431	64	2	+	2	Yes	NA
7	655534	661960	240	5	-	2	Yes	MAP3K
7	843724	859711	765	20	-	3	Yes	NA
7	1591529	1592856	286	4	+	2	Yes	NA
7	2758094	2791052	71	21	-	8	Yes	NA
7	4530486	4572786	81	39	-	2	No	NA
7	5527626	5537794	112	36	-	2	No	NA
7	12455476	12470287	290	2	+	6	Yes	TMC3
7	12494722	12508233	209	4	-	2	No	NA
7	14668633	14674863	643	6	-	3	Yes	NA
7	17101078	17114877	502	12	-	2	No	NA
7	17798541	17801728	50	2	+	2	No	NA
7	18716216	18728536	130	13	-	2	Yes	NA
7	20200746	20214539	96	14	-	3	Yes	PTPLAD2
7	20768759	20819911	12220	68	-	24	Yes	NA
7	20828849	20855553	4978	26	-	15	No	NA
7	21156181	21156790	41	1	-	3	No	NA
7	21712217	21732122	127	13	-	4	No	NA
7	21745990	21758396	59	5	+	4	Yes	NA
7	21758298	21825397	22962	2	-	5	Yes	NA
7	22800541	22864981	66	12	+	4	Yes	NA
7	23796988	23799980	2265	2	-	3	Yes	NA
7	24188830	24209179	40	7	+	2	No	NA
7	25332603	25344811	273	17	+	8	Yes	NA
7	25377119	25377706	78	2	+	2	No	NA
7	25740948	25753065	626	7	+	6	Yes	NA
7	26267917	26287619	81	15	+	2	Yes	NA
7	26505793	26641511	306	9	-	3	Yes	NA
7	27175258	27183375	1199	8	+	6	Yes	NA
7	27965546	27969970	153	11	-	3	Yes	NA
7	30826740	30836802	12	3	-	3	No	NA
7	31343013	31355630	69	18	-	4	No	NA
7	35600554	35609068	151	31	-	2	Yes	NA
7	36890028	37058490	1390	4	+	6	Yes	NA
7	37119991	37122678	20	6	+	2	No	NA
7	37129478	37147767	156	5	+	3	No	NA
7	37188970	37207578	52	5	+	2	No	NA
7	37960337	37962881	3	3	+	2	No	NA
7	39701577	39738113	514	47	+	2	No	NA
7	40802931	40832766	1335	14	+	10	Yes	NA
7	42442421	42488168	710	3	-	5	No	NA
7	45592394	45595151	87	4	+	2	No	NA
7	48846088	48859085	2276	4	-	5	No	NA
7	51278273	51283262	81	5	+	2	Yes	PAMR1
7	56161580	56170942	111	23	-	4	Yes	NA
7	56892411	56911089	290	7	+	3	No	NA
7	57447709	57631127	2880	352	+	2	Yes	NA
7	62442408	62448553	481	9	+	2	No	NA
7	70289597	70335767	1668	56	+	8	Yes	PHLPPL2
7	72442001	72487422	4709	11	-	6	Yes	USP53
7	73975126	74006354	423	20	-	15	Yes	MPDZ
7	74547087	74627550	769	25	+	14	Yes	MPDZ
7	74765806	74793999	448	94	+	3	Yes	NA
7	75274046	75283232	2802	3	+	6	Yes	Smchd1(Bos)
7	75396435	75436732	2148	10	+	12	Yes	LRP4
7	75995327	76000180	33	4	-	2	Yes	NA
8	315506	371954	1013	23	+	15	Yes	DMXL2
8	499068	535276	596	88	+	3	No	NA
8	2309657	2322195	18	5	-	4	Yes	NA
8	3366664	3376896	33	4	-	2	No	NA
8	8181362	8201169	8071	5	+	8	Yes	NA
8	10560662	10592973	263	3	+	4	Yes	NA
8	13213857	13238686	5	2	-	2	Yes	NA
8	13550268	13559143	36	9	+	2	No	NA
8	14311784	14365791	238	9	+	2	No	NA
8	21512144	21517164	20	8	+	2	Yes	NA
8	23465897	23490680	318	43	-	4	Yes	IQSEC2
8	24259885	24275933	75	24	+	2	No	NA
8	24751655	24762798	30	8	+	2	No	NA
8	25433368	25478569	31	5	+	2	Yes	NA
8	29652566	29720814	1571	12	+	3	Yes	NA
8	36298679	36566230	1829	2	-	4	Yes	NA
8	36446071	36461541	211	7	+	2	Yes	NA
8	37638394	37654572	62	13	-	2	Yes	NA
8	40149817	40157115	22	7	+	2	Yes	NA
8	42694537	42719993	10518	21	+	6	No	NA
8	49884486	49960046	317	158	+	2	Yes	NA
8	52655216	52658270	431	4	+	2	No	NA
8	55744352	55753387	75	9	+	4	No	NA
8	55755542	55761322	226	4	-	4	Yes	Apeh(Mus)
8	56082253	56088738	533	10	-	10	No	NA
9	431088	434525	275	11	-	2	Yes	NA
9	4407153	4420063	171	6	+	5	Yes	NA
9	6834008	6880805	1129	5	-	2	Yes	NA
9	20907961	20970987	152	4	-	5	Yes	NA
9	42861451	42879578	18	7	+	2	No	NA
9	49346760	49349349	9	5	+	2	No	NA
9	50087565	50114772	91	7	+	3	Yes	NA
9	50252952	50489824	146	1	-	3	No	NA
9	51520569	51616319	128	3	+	2	No	NA
9	53274117	53290238	175	3	+	8	Yes	BAZ2B
9	53507172	53516705	235	2	-	3	Yes	NA
9	54434803	54435791	85	1	+	2	Yes	NA
9	55311024	55333808	136	6	-	2	No	NA
9	57915428	57956150	2158	40	+	13	Yes	TBC1D8
9	58152442	58159151	17	12	+	2	Yes	DPP10
10	64899	100293	576	67	-	2	Yes	NA
10	107224	114710	1000	22	-	5	Yes	NA
10	376438	388192	104	9	+	2	Yes	NA
10	1008059	1015169	742	5	+	3	Yes	NA
10	1592478	1599233	281	7	-	2	Yes	NA
10	1989579	2019200	460	16	+	2	Yes	NA
10	3950576	3996240	273	13	+	3	Yes	NA
10	4884897	4928547	41	9	-	2	No	NA
10	14982415	15005222	744	12	+	9	Yes	NA
10	17465957	17531594	208	77	+	4	No	NA
10	25217275	25283867	527	1	-	8	Yes	NA
10	30010364	30077506	473	45	+	2	Yes	NA
10	30632959	30642845	22	3	+	2	No	NA
10	30652656	30654363	81	10	+	2	No	NA
10	35075757	35086343	3	2	+	2	No	NA
10	38807930	38820908	131	28	-	2	No	NA
10	40424951	40429284	3388	6	+	5	Yes	NA
10	40523444	40557362	813	4	-	16	Yes	GLB1L2
10	43203943	43271706	833	20	-	11	Yes	FBXL10
10	46000336	46006321	46	10	+	2	Yes	NA
10	46484807	46509498	290	22	-	3	Yes	NA
10	46548708	46571312	5774	29	-	15	Yes	SBNO1
11	234357	245395	1021	17	-	2	Yes	NA
11	1218500	1297844	64	6	-	2	Yes	Atp2b3(Rattus)
11	1701657	1719367	15	10	+	2	Yes	NA
11	2937284	2963108	811	50	+	3	Yes	NA
11	3433025	3452836	363	3	+	5	Yes	ACAP2 (Oryctol)
11	8555439	8604737	72	12	-	3	Yes	NA
11	8775992	8832628	277	11	-	4	Yes	NA
11	9610700	9613665	62	2	-	2	Yes	NA
11	11424816	11448239	2819	28	+	10	Yes	NA
11	14527169	14532853	121	25	+	3	Yes	c19orf21
11	16455093	16468996	275	9	+	4	Yes	CTBS
11	21471757	21498121	10	2	-	2	No	NA
11	26114943	26144022	24	14	+	2	No	NA
11	26247055	26281865	85	7	-	2	Yes	NA
11	27112455	27124004	244	16	-	2	Yes	NA
11	28280836	28292899	44	6	+	2	No	NA
11	30151177	30196740	135	11	-	2	Yes	NA
11	30478781	30498443	17	12	-	2	Yes	CHD4/CHD3
11	32941232	32970006	98	9	+	2	No	DIAPH1
11	34000672	34017832	347	5	-	2	Yes	NA
11	34688657	34708699	10060	13	-	9	Yes	NA
11	39070705	39089309	112	13	-	3	No	NA
11	39897363	39952328	42	24	+	2	Yes	NA
11	40166959	40180327	19	3	+	2	Yes	NA
11	40710652	40916338	102	3	+	2	No	NA
11	41615832	41647622	336	31	-	3	No	NA
11	41964400	41979520	33	12	-	2	No	NA
11	43265951	43282510	946	2	-	6	Yes	FLNB
11	43288361	43317128	1613	11	-	11	Yes	NA
11	43326039	43398348	1049	3	-	7	Yes	FLNB
11	44599786	44612322	791	17	+	3	Yes	NA
11	44632909	44693299	2759	14	-	5	Yes	TMEM63B
11	45128901	45191337	104	19	-	6	Yes	CLASP1
11	45652852	45658159	764	10	+	2	Yes	C21orf2
11	46299240	46305531	728	10	+	2	Yes	NA
12	690794	702449	36	18	+	2	Yes	NA
12	1102020	1110048	840	2	-	4	Yes	SPAG9
12	1507498	1507946	143	2	-	2	No	NA
12	1626154	1651158	3652	52	-	2	Yes	NA
12	2153998	2212771	187	24	+	4	Yes	NA
12	5161270	5177440	7899	6	+	75	No	NA
12	6213398	6238582	78	4	+	2	No	NA
12	7712953	7734679	347	24	-	2	No	NA
12	10230094	10252459	7133	30	-	5	Yes	NA
12	15268513	15285939	1237	27	-	4	Yes	NA
12	17536967	17562004	400	48	+	6	Yes	NA
12	22419868	22426556	10	3	+	2	No	NA
12	22802576	22803471	45	1	-	2	No	NA
12	26618369	26623923	3319	11	-	4	No	CRIPT
12	31868771	31880619	42	3	-	2	No	NA
12	34746115	34782546	1293	43	-	6	Yes	NA
12	35691849	35694312	1795	6	-	3	No	NA
12	42457304	42551873	67	6	-	3	Yes	NA
12	44135425	44149684	226	58	+	2	Yes	NA
12	45074145	45090687	53	8	-	4	Yes	NA
12	45302279	45303716	30	3	+	2	No	NA
12	45387801	45453816	60	4	-	2	No	NA
12	47887169	47916760	2656	17	+	10	Yes	VCL
12	48295726	48298561	5	3	+	2	Yes	NA
12	48403165	48418048	67	15	+	5	Yes	NA
12	48791637	48822432	257	4	-	6	Yes	RGS6/RGS7
12	49355139	49427168	12933	4	-	18	Yes	Pald1(Mus)
12	50341835	50378269	119	6	+	4	Yes	KCNMA1
12	50479092	50490264	137	13	+	2	Yes	NA
12	50681830	50683563	24	3	-	2	Yes	NA
13	39445	52485	834	25	+	2	Yes	NA
13	79479	88411	944	34	-	2	Yes	NA
13	729798	745864	7625	13	-	16	Yes	GTPBP2
13	1684265	1698909	39	3	-	2	No	NA
13	3533092	3578499	61	28	+	4	No	TIMM23
13	5793127	5811821	433	16	+	2	Yes	NA
13	6200423	6212406	5	3	+	2	Yes	NA
13	8280444	8320188	5190	16	+	16	Yes	THADA
13	9269078	9325244	610	15	+	10	Yes	FLJ10379
13	20846425	20942696	133	12	+	3	No	NA
13	21392543	21551299	40	1	+	2	Yes	NA
13	22027365	22186957	827	114	+	3	Yes	NA
13	31390365	31400264	47	9	+	2	Yes	FRMPD2
13	33166431	33174483	6	4	-	2	Yes	NA
13	35345648	35364721	27	12	-	3	Yes	NA
13	36938088	36956970	268	18	-	2	Yes	NA
13	41736689	41746143	205	21	-	2	Yes	NA
13	45819938	45875603	58	2	-	3	Yes	NA
13	46293586	46306453	10	8	+	2	Yes	AL713792
13	48872962	48882737	25	6	-	2	Yes	NA
13	49032328	49062831	689	18	-	4	Yes	GOLGA4
13	49548639	49603537	727	8	+	5	Yes	NA
13	49613018	49622334	265	2	+	4	Yes	NA
13	49631645	49642424	71	1	+	2	Yes	NA
13	49648892	49699885	974	21	+	12	Yes	NA
13	53461390	53465114	18	8	+	2	No	NA
13	53621427	53631765	2358	16	+	3	No	NA
13	53910769	53921456	1263	25	+	3	Yes	NA
13	54092656	54093667	568	1	-	3	Yes	NA
14	21430	24954	52	3	+	4	No	NA
14	43266	47940	79	8	-	2	No	NA
14	177524	188798	1161	22	-	7	Yes	NA
14	181784	185068	314	6	+	4	No	NA
14	213987	231638	402	21	-	7	Yes	NA
14	317379	319033	496	5	+	3	Yes	NA
14	4857007	5066829	24	3	-	2	No	NA
14	6244684	6273477	3440	6	-	20	Yes	IKBKAP
14	7757545	7767251	4315	14	-	4	Yes	NA
14	8988806	8996999	103	6	+	3	Yes	NA
14	9729907	9753500	627	53	-	2	Yes	NA
14	17218720	17270819	452	12	-	3	Yes	NA
14	22112180	22122316	72	12	-	2	Yes	NA
14	24865274	24873399	122	10	+	2	Yes	NA
14	24971859	24977583	36	5	+	2	Yes	NA
14	26179409	26189471	719	12	-	3	Yes	NA
14	30927030	30949516	99	12	+	3	No	NA
14	32924984	32927811	252	6	+	2	Yes	NA
14	32958376	33067253	238	26	+	3	Yes	NA
14	33568836	33592666	17	3	-	2	No	NA
14	35161104	35212736	153	3	-	2	No	NA
14	36936135	37018037	110	6	-	3	No	NA
14	37318303	37391089	349	14	-	3	No	NA
14	41988399	42050638	199	17	-	3	Yes	NA
14	43120234	43132456	59	16	-	3	Yes	NA
14	44714986	45097038	8307	1	+	26	No	NA
14	46990507	46995438	906	6	-	3	Yes	NA
14	47993927	48003335	576	3	+	3	Yes	NA
14	48055124	48128633	2051	11	+	10	Yes	ATP8A1
14	49049543	49054175	1126	4	-	3	Yes	NDUFC1
14	49261133	49276201	319	12	-	2	Yes	NA
14	51046773	51056639	1313	2	-	3	No	NA
14	51162471	51180810	481	7	+	3	Yes	NA
14	51936998	51958637	2449	35	-	2	No	NA
14	52658942	52666335	1881	27	+	2	No	NA
14	53007653	53032600	277	10	+	5	Yes	NA
14	53184883	53201622	1031	6	+	8	Yes	NFKB1
14	53353851	53368694	1087	17	+	9	Yes	TSTD2
15	75287	120789	82	8	+	4	Yes	NA
15	109591	116528	16337	5	-	7	Yes	NA
15	2910446	2921878	1313	2	-	5	Yes	NA
15	3588486	3593178	229	1	-	5	Yes	NEK3
15	30736767	30758710	37	4	-	2	No	NA
15	35497319	35527104	170	7	+	4	No	NA
15	37755792	37826124	264	61	-	6	No	NA
15	41973698	41985693	153	4	-	3	Yes	NA
15	44536396	44597233	860	47	-	3	No	NA
15	44871585	44905219	92	44	+	3	Yes	NA
15	44922340	44964908	382	49	+	5	Yes	DGKD
15	45650599	45661760	1308	3	-	3	Yes	NA
15	45719210	45727988	1575	9	-	2	Yes	NA
15	46375606	46389891	147	1	+	2	Yes	CLPB
15	46964230	46994603	5043	32	-	17	Yes	SAMD4B
15	47411877	47422957	3180	8	+	4	Yes	NA
16	44068	64172	653	28	-	2	Yes	NA
16	212149	214655	254	3	+	2	No	NA
16	1366748	1378832	554	12	-	3	Yes	NA
16	5163749	5167575	518	2	-	4	No	NA
16	10375662	10444787	340	49	+	10	Yes	NA
16	11850161	11878719	5116	5	-	16	Yes	NA
16	15191913	15232149	258	4	-	2	No	NA
16	29139827	29145757	3	3	-	2	No	NA
16	38881487	38886821	87	3	-	3	Yes	NA
16	41821609	41827843	82	4	-	2	No	NA
16	41904299	41913552	3607	4	-	2	Yes	TMEM42
16	44796081	44803583	30	4	-	2	Yes	NA
16	45242626	45244369	2049	3	+	2	Yes	NA
16	46246456	46249045	139	11	+	2	Yes	NA
16	48851091	48879000	141	20	+	2	No	NA
16	48895012	48899918	6	3	+	2	No	NA
16	50447586	50467620	275	11	-	4	Yes	NA
16	50595475	50599063	12	4	+	2	No	NA
16	51420049	51435991	27	7	-	2	Yes	NA
16	54461230	54482444	533	9	-	6	Yes	NA
16	54483344	54530565	132	9	+	5	Yes	NA
16	55539453	55549404	462	12	+	5	Yes	NA
16	57446118	57503283	922	9	-	2	No	NA
17	170479	173411	720	6	+	2	Yes	NA
17	459746	484557	41	17	-	2	Yes	NA
17	560496	593923	125	32	-	7	Yes	NA
17	632902	654656	172	12	-	2	Yes	NA
17	667362	682702	52	5	-	4	Yes	NA
17	1145573	1152963	68	6	+	2	Yes	NA
17	1163512	1173391	63	10	+	2	Yes	NA
17	1470358	1474436	78	3	-	2	No	pp14b (Salmo)
17	3553076	3558090	31	2	+	2	Yes	NA
17	3709268	3732387	25	4	-	2	Yes	NA
17	5694809	5743385	1477	64	+	3	Yes	NA
17	13676981	13889276	570	10	+	4	No	NA
17	18140319	18252834	59	8	+	3	No	NA
17	21456232	21513529	51	16	+	2	No	NA
17	24267307	24272487	853	4	+	9	Yes	MDH1
17	40006671	40037607	2258	17	+	15	Yes	UBR1
17	40130880	40163594	33	8	-	2	No	NA
17	43889445	43898301	190	9	+	5	No	NA
17	46669464	46672104	203	1	-	2	No	NA
17	52094099	52107786	18	5	+	2	Yes	NA
17	52491506	52519462	155	2	+	7	Yes	TTLL5
17	53755385	53782645	241	42	+	6	Yes	NEK9
17	53890700	53895529	891	5	-	7	No	NA
18	3086	11822	1342	16	-	6	Yes	WHAMM
18	307999	321936	21	11	+	3	Yes	TARSL2
18	3825791	3833813	63	6	-	2	Yes	NA
18	4078440	4093363	27	9	-	2	Yes	NA
18	4178878	4191305	5	3	-	2	No	NA
18	4390020	4395559	95	27	+	2	Yes	NA
18	5240924	5273884	156	13	+	6	Yes	NA
18	5743467	5765398	697	3	+	5	Yes	KIAA0528
18	5971533	5981050	41	7	-	3	Yes	NA
18	8776376	8777440	62	1	+	3	No	NA
18	12610410	12639003	915	41	+	5	Yes	NA
18	15724807	15738465	1883	2	+	4	Yes	NA
18	16387581	16392145	15	6	-	2	Yes	NA
18	17170080	17174724	2	2	-	2	Yes	NA
18	23336289	23379195	242	2	-	3	Yes	NA
18	37186794	37211696	481	51	-	3	Yes	NA
18	38809397	38818932	102	11	-	2	Yes	NA
18	39528917	39533643	26	3	+	2	No	NA
18	42038290	42049662	34	8	+	2	No	NA
18	46667792	46719601	64	4	+	2	Yes	NA
18	48712747	48713645	663	1	+	3	Yes	NA
18	49853679	49869794	1569	17	-	25	Yes	NA
19	2135269	2146526	305	17	-	9	Yes	ANKRD28
19	3013402	3017337	34	8	+	2	Yes	NA
19	3796532	3839885	114	7	+	3	No	NA
19	4487165	4493905	2017	3	+	3	No	NA
19	9383331	9390934	80	3	-	4	No	NA
19	11861235	11876063	198	12	-	3	Yes	NA
19	13939843	13945375	24	8	+	2	No	NA
19	17862074	17909368	2690	28	-	3	Yes	NA
19	18960407	18965376	4804	4	+	5	Yes	NA
19	24577569	24590232	99	10	+	2	No	NA
19	24783510	24789853	44	9	-	3	Yes	NA
19	25058411	25090041	51	29	+	2	Yes	NA
19	29590118	29611600	84	19	-	2	No	NA
19	32384216	32418038	43	14	+	2	No	NA
19	44026717	44037083	143	4	+	2	No	NA
19	45835317	45865528	134	6	-	5	Yes	NA
19	46970079	47037849	218	47	+	5	Yes	NA
19	47013579	47015304	699	3	-	2	No	Lbhd1/C11orf98
19	48035337	48039154	9	3	-	2	Yes	NA
19	49920356	49937989	4378	6	-	20	Yes	NA
19	50021946	50027941	16	5	+	3	No	NA
19	50156692	50176351	1324	19	-	2	Yes	CLSPN(Bos)
20	4037201	4055457	6559	13	+	4	Yes	SPRTN
20	4375061	4392285	554	25	+	3	Yes	TIAM2
20	7122886	7130068	11	4	-	2	Yes	NA
20	19276094	19276257	14	1	+	2	No	NA
20	24373769	24380908	146	3	-	2	No	NA
20	28435074	28459897	3685	32	-	3	Yes	NA
20	29053976	29067865	75	8	+	4	No	NA
20	40232343	40255853	116	10	-	2	No	NA
20	40698114	40702888	32	3	+	4	No	NA
20	40873906	40879859	20	9	+	2	Yes	NA
20	43442015	43454643	16	9	+	2	Yes	NA
20	44360529	44422978	233	8	-	4	Yes	NA
20	44479515	44484380	29	4	-	2	Yes	NA
20	45742830	45755594	40	9	-	2	No	NA
20	46421708	46425130	10	3	-	2	No	NA
20	48169723	48196180	783	19	-	7	Yes	NA
20	48450259	48523788	51	2	-	2	No	NA
20	50126147	50147724	5166	5	-	13	Yes	NA
20	53212292	53222765	266	10	-	2	Yes	NA
20	54957349	55010999	502	52	+	6	Yes	NA
21	45360	62133	138	22	-	3	No	NA
21	1720188	1738168	638	8	-	4	Yes	NA
21	2395895	2399901	14	7	+	2	Yes	NA
21	3004253	3029598	145	6	+	2	Yes	NA
21	3395926	3447890	70	7	-	2	No	NA
21	8116401	8192392	1440	34	-	16	Yes	NA
21	11327667	11352772	808	34	-	2	Yes	NA
21	13859367	13885087	75	2	+	4	No	NA
21	15523190	15528282	281	6	-	4	Yes	NA
21	17129002	17166672	395	18	+	3	No	NA
21	21061627	21063121	9	4	+	2	No	NA
21	27837726	27885625	190	71	-	6	Yes	NA
21	30787228	30803863	1896	3	-	3	Yes	NA
21	32065948	32154412	189	10	+	3	Yes	NA
21	32161868	32267827	146	6	-	2	No	NA
21	32362814	32378569	1137	8	+	3	Yes	NA
21	36768575	36770193	2171	4	+	2	Yes	NA
21	36878804	36902833	1495	11	-	7	Yes	NA
21	42631490	42637761	160	7	-	3	Yes	NA
21	43694735	43701455	767	5	-	8	Yes	NA
21	44153654	44160718	747	4	-	2	Yes	NA
22	5834	10165	55	5	-	4	Yes	NA
22	5544160	5579667	7976	6	-	8	Yes	NA
22	5987614	5992634	202	5	-	2	Yes	NA
22	6291894	6303009	16	4	-	2	No	NA
22	7659892	7689636	296	44	-	4	Yes	NA
22	8392218	8403213	109	16	-	2	Yes	NA
22	9921880	9940440	1516	24	-	2	Yes	NA
22	11313711	11540859	379	14	+	4	Yes	NA
22	13738611	13781435	104	19	-	3	No	NA
22	15915438	15924973	14	2	-	2	No	NA
22	28695170	28711966	65	24	-	5	No	NA
22	33412929	33418488	17	8	+	2	Yes	NA
22	39415889	39429325	578	26	+	4	Yes	NA
22	40608600	40613768	1147	5	+	2	Yes	NA
22	41805942	41840524	107	26	-	2	No	NA
22	42084293	42090022	27	7	-	2	Yes	CCDC66
22	42174880	42214019	284	45	-	7	Yes	NA
22	42220600	42234549	182	27	-	5	Yes	NA
23	170146	206592	1278	14	-	8	Yes	Anks1(Mus)
23	1205234	1288511	1216	47	+	23	Yes	NA
23	1660215	1663459	173	5	-	3	No	NA
23	2561990	2591651	361	32	+	3	Yes	NA
23	5591787	5619900	2009	2	-	3	Yes	NA
23	8038211	8060627	58	3	-	4	Yes	NA
23	12280398	12289873	81	7	+	3	Yes	NA
23	24778430	24779154	39	2	+	2	No	NA
23	26417639	26466997	2139	24	-	6	Yes	NA
23	26967897	27002811	151	23	-	3	Yes	NA
23	27890549	27902389	119	12	-	2	No	NA
23	31368291	31488823	370	1	-	3	No	NA
23	33622328	33658841	105	20	-	2	No	NA
23	33820545	33832495	111	11	-	3	No	NA
23	35241181	35248772	185	23	-	3	Yes	NA
23	35368993	35404890	101	7	-	2	Yes	NA
23	35477906	35517394	1824	8	+	3	Yes	NA
23	40668117	40682077	69	7	-	2	Yes	NA
23	41523727	41535115	273	9	-	4	Yes	TGM1
22	42676250	42694393	27	7	-	2	No	NA
23	43026881	43050235	6180	12	-	17	Yes	ZCCHC11
23	44667635	44681856	7295	12	-	38	Yes	NA
23	44819456	44824250	154	13	+	3	Yes	NA
23	45087642	45099436	1159	10	-	2	Yes	NA
23	45115184	45161280	260	25	-	4	Yes	NA
23	45218134	45244868	135	22	+	3	Yes	NA
23	45676264	45683836	268	2	-	2	Yes	NA
23	45755877	45801720	250	5	+	2	Yes	NA
23	45884131	45888821	1094	1	+	3	No	NA
24	52777	58398	777	3	+	4	Yes	NA
24	79572	84661	498	13	+	3	Yes	NA
24	1682300	1822018	66	3	-	2	Yes	NA
24	3918103	3958846	126	8	-	3	No	NA
24	4938353	4965187	42	3	-	2	Yes	NA
24	6180954	6184417	36	8	-	2	Yes	NA
24	7786028	7792442	46	14	-	2	Yes	NA
24	13225157	13230752	4	2	+	2	Yes	RPESP
24	13658228	13694444	20	3	+	2	No	NA
24	16608058	16645016	263	2	-	4	Yes	NA
24	16668257	16680796	77	9	-	4	Yes	NA
24	20820767	20836271	459	11	-	2	Yes	LOC420419(Gallus)
24	25423703	25437191	88	13	-	2	No	NA
24	34773520	34793936	207	8	+	5	Yes	NA
24	36502404	36543849	57	37	+	2	Yes	NA
24	37059557	37088261	273	8	-	2	Yes	NA
24	37539700	37612121	2604	5	-	8	Yes	GNAS
24	38334982	38361353	1413	8	+	7	Yes	CPT1A
24	42607666	42615115	152	6	+	2	Yes	NA
24	42986061	42994133	45	1	-	2	Yes	NA
24	43209611	43230913	495	2	-	2	Yes	PTPRM
24	43628175	43638888	479	3	-	4	Yes	NA
24	43828475	43838450	3888	7	-	8	No	PPP4R1
24	43894672	43896091	88	4	+	3	Yes	NA
25	1895	16305	324	27	+	4	Yes	NA
25	198510	222254	36	1	-	2	Yes	NA
25	549195	558727	375	3	-	5	Yes	NA
25	6383916	6394781	1035	8	-	2	Yes	Snx1(Bos)
25	7084534	7166975	47	7	+	2	Yes	NA
25	8470004	8497569	188	50	+	10	Yes	NA
25	11647992	11693830	6700	20	+	18	Yes	NA
25	11793468	11806424	53	1	+	2	Yes	NA
25	11841707	11859773	161	5	+	2	Yes	AGBL1
25	11865487	11869634	25	1	+	2	Yes	NA
25	14954933	15041945	367	9	-	3	No	NA
25	20454575	20479050	99	12	-	2	No	NA
25	21362509	21432174	1368	49	-	7	Yes	MAGI2
25	30324811	30334717	320	6	+	2	Yes	NA
25	32509876	32512789	484	3	+	3	No	NA
25	34106463	34241947	558	11	-	7	Yes	NA
25	35514069	35587865	244	3	+	3	No	NA
25	36393355	36400729	1173	24	-	3	No	NA
25	37176375	37181295	75	1	-	2	Yes	NA
* The start and end position are defined according to the coverage of RNA-seq reads.
**ORF prediction was performed with Genscan program.
***The homologues are human genes except those with species specificed in perenthese.
